# Supplementary material for: Impacts of Radio-Frequency Electromagnetic Field (RF-EMF) on Lettuce (Lactuca sativa)—Evidence for RF-EMF Interference with Plant Stress Responses
Source: Plants (Basel). 2023 Feb 28;12(5):1082. doi: 10.3390/plants12051082 (PMC10005510; doi:10.3390/plants12051082)
Supplement: Supplementary file 1 [file plants-12-01082-s001.zip]

Archive with 1 entries (1 files):
- plants-2211548-supplementary.pdf
